# Supplementary material for: Expression of Cancer Stem Cell Markers EpCAM and CD90 Is Correlated with Anti- and Pro-Oncogenic EphA2 Signaling in Hepatocellular Carcinoma
Source: Int J Mol Sci. 2021 Aug 11;22(16):8652. doi: 10.3390/ijms22168652 (PMC8395527; doi:10.3390/ijms22168652)
Supplement: Supplementary file 1 [file ijms-22-08652-s001.zip]

Archive with 8 entries (8 files):
- FigureS1.pdf
- __MACOSX/._FigureS1.pdf
- FiguresS2.pdf
- __MACOSX/._FiguresS2.pdf
- FiguresS3.pdf
- __MACOSX/._FiguresS3.pdf
- HCC_data.zip
- __MACOSX/._HCC_data.zip
